# Supplementary material for: Ramon Flour (Brosimum alicastrum Swartz) Ameliorates Hepatic Lipid Accumulation, Induction of AMPK Phosphorylation, and Expression of the Hepatic Antioxidant System in a High-Fat-Diet-Induced Obesity Mouse Model
Source: Antioxidants (Basel). 2023 Nov 2;12(11):1957. doi: 10.3390/antiox12111957 (PMC10669741; doi:10.3390/antiox12111957)
Supplement: Supplementary file 1 [file antioxidants-12-01957-s001.zip]

Archive with 1 entries (1 files):
- antioxidants-2665838-supplementary.pdf
